# Supplementary material for: Variation in flavonoid and antioxidant activities of Pyrrosia petiolosa (Christ) Ching from different geographic origins
Source: Front Plant Sci. 2023 Apr 14;14:1173489. doi: 10.3389/fpls.2023.1173489 (PMC10140315; doi:10.3389/fpls.2023.1173489)
Supplement: Supplementary file 1 [file DataSheet_1.xlsx]

## Sheet: Sheet1
The average concentration of the flavonoid components of each location
Note: The concentration of the flavonoid components is in nmol/g. "0" indicates that the substance was not detected.
No.	Compounds	ZN	GL	ZY	PD	AL	QZ	GC	GY	QX
1	(-)-Catechin	21736.58±1050.04	29878.14±1507.29	25314.23±301.92	23186.98±2434.3	16060.7±1104.71	6681.48±565.71	7029.58±542.94	6787.84±495.68	21572.21±269.52
2	(-)-Epicatechin	0	0	0	0	436.08±30.46	0	0	526.97±6.03	835.42±30.56
3	(-)-Gallocatechin	1030.44±31.85	3229.08±159.77	2918.92±72.19	1162.06±78.17	720.29±17.93	710.09±71.97	196.39±61.73	1141.65±178.23	145.38±14.43
4	2'-Hydroxydaidzein	0	14.65±1.64	0	0	9.9±1.09	0	6.57±0.45	0	0
5	3'-Methoxypuerarin	0	0	0	0	0	36.29±2.53	0	0	0
6	5,7,3',4'-Tetramethoxyflavone	0	0	0	0	0	0	24.6±4.53	18.62±0.58	0
7	5-O-Demethylnobiletin	0	2.36±0.22	2.2±0.17	27.69±0.32	1.84±0.22	0	0	0	0
8	7,4'-Di-O-methylapigenin	0.87±0.2	0	4.61±0.21	0	0	0	1.87±0.21	0	0
9	Acacetin	16.58±1.14	0	2.01±0.39	2.25±0.1	0	3.7±0.37	0	0	0
10	Afzelechin	103.32±10.04	101.5±6.17	89.07±9.24	68.42±18.61	248.13±20.98	0	0	0	85.24±1.91
11	Afzelin	19574.38±1671.86	16045.52±434.97	2409.7±290.71	6755.25±500.82	4166.93±370.96	19819.24±1145.14	32710.39±4104.09	15987.9±1486.21	3044.9±240.21
12	Amentoflavone	0	0	0	7.24±1.53	0	0	0	0	0
13	Apigenin	66.43±10.2	385.27±40.89	61.57±3.99	50.58±1.58	202.26±8.57	9.82±0.83	20.31±3	13.54±0.36	9.4±0.4
14	Apigenin 7-glucoside	150.37±8.09	481.07±26.04	236.36±17.62	179.61±8.49	278.85±12.7	309.09±30.91	122.14±4.32	87.86±2.6	105.14±5.43
15	Apigenin-7-glucuronide	5323.27±489.33	18185.39±2462.1	6899.44±501.39	5932.92±44.6	6319.53±507.3	106.01±1.43	640.87±37.41	368.02±44.17	779.16±22.45
16	Astilbin	547.64±29.28	505.63±45.53	403±67.74	651.16±34.08	347.48±30.79	724.68±63.01	996.25±229.61	351.09±108.67	985.75±40
17	Astragalin	16295.92±1511.19	36848.8±4373.13	5332.39±118.55	9559.47±752.93	4132.98±331.24	35340.19±1721.74	17849.33±2364.9	33712.09±2586.72	11202.51±976.61
18	Avicularin	0	0	0	0	0	0	0	0	21.87±2.48
19	Baimaside	24795.47±860.81	34229.44±1880.87	8181.67±814.79	20328.94±903.76	11395.89±761.74	23751.89±3065.14	14756.22±1694.46	11375.02±1722	2556.77±125.43
20	Baohuoside I	0	0	0	0	0	0	0	0	0
21	Benzylideneacetophenone	1.72±0.79	0.94±0.17	1.4±0.15	1.2±0.17	0.6±0.11	0.6±0.05	0.2±0.15	0.68±0.13	1.12±0.09
22	Calycosin	0	0	0	1.53±0.91	0	0	0	0	0
23	Chrysin	0	0	0	0	0	3.17±0.26	9.83±0.59	2.93±0.6	0
24	Chrysosplenetin	0	0	0	0.4±0.27	0	0	0	0	0
25	Cynaroside	0	0	0	0	0	0	0	0	734.88±8.96
26	Demethyltexasin	30.96±1.35	32.04±1.53	28.53±0.41	30.42±1.89	35.64±1.17	41.94±2.04	43.56±3.48	36.36±4.9	41.04±2.47
27	Dihydrokaempferol	69.32±3.8	179.17±12.76	51.37±2.99	45.99±4.83	115.41±2.02	0	29.48±1.67	27.29±3.56	49.16±1.01
28	Dihydromyricetin	0	31.14±0.73	0	0	30.93±2.34	0	0	0	0
29	Diosmetin	9.09±0.99	28.16±2.87	8.42±0.21	11.11±0.12	9.88±0.75	6.74±0.44	3.86±0.28	10.06±0.33	10.74±0.8
30	Echinatin	0	7.2±0.95	2.42±0.36	0	5.25±1.92	0	0	0	0
31	Engeletin	186.38±5.64	220.96±7.6	0	222.41±12.47	177.84±20.39	391.14±13.24	283.19±32.68	120.39±3.61	188.98±6.57
32	Eriocitrin	493.83±37.01	398.64±10.14	463.02±6.98	486.27±15.7	377.77±11.03	0	755.15±33.89	551.06±45.19	320.14±17.06
33	Eriodictyol	5290.76±136.13	5271.56±57.61	5684.45±147.82	5905.29±188.89	4676.22±59.96	242.26±23.79	4205.72±274.79	3514.37±160.38	4090.5±28.8
34	Eupatorin	1.46±0.06	1.46±0.08	1.76±0.07	2.49±0.03	1.4±0.1	0	1.82±0.11	1.65±0.12	0
35	Fisetin	0	0	0	0	0	12.36±0.75	18.58±0.48	0	0
36	Formononetin	0.83±0.01	0.76±0.1	1.2±0.1	1.63±0.16	0.95±0.05	0.72±0.04	0.95±0.35	3.99±0.21	0.66±0.02
37	Galangin	16.19±0.81	0	0	0	0	0	0	0	0
38	Genkwanin	0.33±0.26	0.25±0.19	1.55±0.16	0.22±0.03	0.2±0.06	0.18±0.07	2.27±0.76	0.17±0.1	1.21±0.25
39	Hesperetin	1.56±0.11	1.72±0.08	1.76±0.07	1.45±0.16	1.47±0.03	0	1.43±0	1.36±0.13	1.57±0.07
40	Homoplantaginin	25±1.96	69.31±2.81	40.21±4.35	33.85±0.94	39.49±0.83	119.22±5.14	24.9±3.1	33.74±1.22	69.77±1.38
41	Hydroxysafflor yellow A	0	2056.88±180.87	1799.77±125	637.26±61.31	564.21±61.24	0	0	292.41±59.01	0
42	Hyperoside	31403.79±1448.64	56155.55±2022.94	23993.73±992.12	30088.85±1389.44	29562.88±1219.96	29145.19±1648.02	33445.81±3420.58	63581.08±5271.11	38999.49±669.86
43	Isoliquiritigenin	0.59±0.07	0.72±0.08	0.87±0.32	0.59±0.05	0.64±0.08	0	0.59±0.06	0.57±0.08	0
44	Isomangiferin	71.61±4.51	34.13±0.78	35.11±1.72	33.82±0.82	40.11±3.43	30.85±0.48	37.01±0.59	31.06±0.23	36.18±1.53
45	Isoorientin	6363.02±427.46	6631.88±545.13	5197.96±118.55	5735.68±390.64	6646.82±768.76	637.79±34.22	4129.99±306.95	5242.77±516.77	5377.2±249.49
46	Isorhamnetin	10.12±0.47	33.11±4.26	10±0.36	11.51±0.14	12.04±0.12	7.93±0.03	9.12±0.15	8.81±0.3	7.85±0.16
47	Isorhamnetin 3-O-glucoside	212.6±8.01	675.73±52.66	148.53±8.5	243.67±3.58	149.64±8.15	197.77±10.96	109±2.48	208.93±2.66	116.97±12.23
48	Kaempferitrin	185.2±24.86	222.59±30.47	463.1±49.15	324.54±46.33	456.17±49.73	355.76±11.85	255.16±80.11	392.57±103.03	8036.47±500.7
49	Kaempferol	331.81±27.58	973.51±124.59	203.09±14.21	197.18±19.6	248.67±11.64	119.94±10.66	105.55±18.08	206.14±9.99	98.68±1.48
50	Kaempferol 3-neohesperidoside	0	0	0	0	0	0	650.6±51.54	266.57±12.21	0
51	Kurarinone	4.54±0.13	3.9±0.03	3.72±0.11	3.91±0.04	4.63±0.1	4.19±0.15	3.65±0.08	6.42±0.22	3.84±0.2
52	Laricitrin	399.57±3.83	325.19±6.97	225.57±2.44	323.53±5.71	502.5±63.2	771.47±45.81	463.76±43.84	666.32±44.83	106.25±8.68
53	Licoisoflavone A	2.03±0.07	0	1.89±0.24	2.52±0.28	0	1.15±0.11	0	0	1.54±0.06
54	Liquiritigenin	1.62±0.08	1.55±0.29	2.4±1.19	0	1.78±0.04	0	1.79±0.33	1.66±0.24	1.3±0.15
55	Luteolin	100.97±4.21	328.95±38.69	121.85±5.74	106.6±2.97	149.79±8.38	40.33±1.59	73.32±12.03	107.55±2.9	85.05±3.38
56	Mangiferin	116.63±9.11	52.33±3.18	65.28±0.87	63.03±1.35	80.61±8.08	65.56±2.16	98.34±6.59	60.63±3.63	67.11±2.95
57	Miquelianin	5175.95±434	9434±318.31	7059.57±386.42	6948.01±225.92	7426.09±311.05	192.82±13.64	3005.49±203.63	6485.88±576.33	4068.41±254.95
58	Morusin	0	0.79±0.07	0	0	0	0	0	0	0
59	Myricetin	43.46±3	57.77±0.48	42.19±0.8	41.76±1.02	45.16±0.31	43.57±1.59	0	45.69±2.59	0
60	Narcissin	129.41±2.59	157.29±1.65	137.94±1.08	141.47±0.36	131.49±3.07	139.6±6.67	151.67±2.72	143.55±5.95	177.26±1.24
61	Naringenin chalcone	558.64±81.86	808.95±72.81	330.1±9.55	552.29±4.71	564.99±14.98	49.51±0.71	155.26±21.09	93.86±29.58	207.4±3.4
62	Naringenin-7-glucoside	0	0	0	0	0	0	99.84±17.51	0	276.96±30.79
63	Naringin Dihydrochalcone	4568.28±64.91	1119.75±79.04	2565.53±213.14	1967.81±40.75	386.77±8.48	4413.03±113.63	607.42±52.18	2493.73±147.43	3755.15±99.48
64	Nicotiflorin	0	0	0	0	647.63±25.89	0	0	0	0
65	Nobiletin	6.52±0.47	2.51±0.14	2.41±0.06	26.17±1.78	3.42±0.44	4.16±0.98	1.26±0.36	3.51±0.3	3.72±1.74
66	Ononin	26.3±11.01	69.25±2.39	76.56±4.1	83.73±11.03	0	104.52±6.45	19.95±6.13	0	35.54±3.06
67	Orientin	21927.05±665.14	24869.58±895.08	19029.33±493.58	17072.63±616.03	22151.1±1729.3	2348.04±120.32	16310.86±118.55	19925.53±1199.31	20164.52±587.67
68	Oroxin A	21.63±1.6	0	42.99±0.57	0	101.83±4.01	0	17.9±2.52	16.86±2.95	23.89±2.37
69	Phloretin	0	6.76±0.08	5.98±0.13	6.41±0.34	6.34±0.04	0	0	6.21±0.33	0
70	Pinocembrin	12.39±2.77	4.98±0.57	6.42±0.29	5.36±0.26	7.92±1.22	15.43±1.22	140.15±4.94	18.32±2.77	25.99±0.77
71	Poncirin	0	0	0	0	4.62±0.44	0	0	0	0
72	Procyanidin B2	5848.87±136.6	0	0	0	9269.55±384.94	1875.1±104.11	2258.6±268.96	4179.96±445.28	0
73	Prunetin	0	0	0	3.07±0.24	3.45±0.6	0	0	2.88±0.07	0
74	Puerarin	0	0	0	0	0	0	0	0	35.13±0.47
75	Quercetin	65.94±2.28	340.3±53.2	65.03±3.47	54.87±1.84	69.36±3.57	42.08±1.71	36.64±2.3	57.99±2.88	33.52±0.9
76	Quercetin 3-O-(6''-galloyl)-β-D-galactopyranoside	43.41±1.1	49.88±3.5	51.81±4.02	47.54±4.88	50.5±2.59	48.26±1.12	41.83±5.38	50.68±1.2	43.39±1.92
77	Quercimeritrin	19987.04±2861	18099.72±1160.23	21688.72±5555.65	21472.15±2106.57	15021.22±1885.35	0	23452.29±4225.39	17805.79±1123.77	31543.02±1850.76
78	Quercitrin	5436.95±423.52	9171.12±729.91	1516.07±96.14	3994.06±313.1	2955.97±311.49	18177.94±941.36	10605.04±1592.07	17177.18±1414.41	2135.94±27.01
79	Robinin	29.16±1.84	79.69±2.26	35.92±3.85	29.04±5.2	64.84±2.5	30.44±1.7	21.95±1.87	23.29±1.26	591.43±34.26
80	Rutin	7545.56±140.9	9274.33±211.36	6569.31±176.13	9009.93±186.4	9274.33±820.87	8033.68±254.02	6302.88±765.9	4917.83±291.91	7728.6±176.13
81	Sakuranetin	1.06±0.04	0	0	1.17±0.08	0	0	0	0	0
82	Schaftoside	143.85±18.61	157.2±22.08	141.78±4.52	115.27±22.72	196.32±33.17	220.01±13.53	277.93±11	169.8±35.24	208.17±15.17
83	Scutellarein	18.6±1.29	0	0	0	0	0	0	0	0
84	Scutellarein tetramethyl ether	1.74±0.04	1.47±0.03	1.33±0.03	3.47±0.34	1.65±0.07	1.98±0.07	1.51±0.12	2.93±0.27	1.43±0.1
85	Scutellarin	43065.84±1526.96	59300.24±2083.63	47070.53±2507.74	38337.22±3257.69	42126.27±3574.57	5806.8±1109.31	41617.99±3204.16	55603.6±961.89	55603.6±1923.79
86	Sieboldin	44.55±0.95	0	0	54.4±5.72	45.12±3.7	0	0	0	40.52±5.25
87	Silychristin	0	0	0	0	0	26.66±1.76	0	0	0
88	Sinensetin	2.39±0.14	1.72±0.04	1.54±0.06	3.29±0.22	1.93±0.01	2.89±0.15	1.89±0.16	5.64±0.42	1.73±0.15
89	Spinosin	0	0	0	0	0	0	0	300.23±31.03	0
90	Tangeretin	6.84±0.5	2.98±0.26	2.81±0.1	48.37±1.11	3.85±0.3	1.93±0.31	1.67±0.23	2.34±0.04	5.81±1.83
91	Taxifolin	153.75±7.53	254.19±25.15	113.31±2.3	106.62±5.65	207.97±7.37	91.72±1.53	90.4±5.77	85.94±8.86	119.9±5.51
92	Taxifolin 7-O-rhamnoside	482.07±48.12	694.67±48.12	702.18±46.99	510.13±34.37	330.98±27.75	682.67±24.79	394.75±32.18	386.19±44.92	0
93	Tectochrysin	0	0	0	0	0	0	0.67±0.2	0	0
94	Tectorigenin	0	8.26±0.69	10.38±0.97	0	11.32±1.37	0	0	0	0
95	Tiliroside	5.61±0.25	17.21±0.86	8.59±1.4	18.47±3.62	9.52±3.48	3.14±1.53	2.19±1.44	6.81±3.38	3.47±2.08
96	Tricin	26.27±4.99	0	0	0	0	0	0	0	16.39±1.32
97	Vitexin	1209.89±258.86	5199.67±367.5	2925.35±131.56	1315.04±20.42	1224.29±65	54.01±1.14	105±6.74	78.64±4.9	114.94±3.69
